# Supplementary material for: Real-time assembly of ribonucleoprotein complexes on nascent RNA transcripts
Source: Nat Commun. 2018 Nov 30;9:5087. doi: 10.1038/s41467-018-07423-3 (PMC6269517; doi:10.1038/s41467-018-07423-3)
Supplement: Supplementary file 5 — Source Data [file 41467_2018_7423_MOESM5_ESM.xlsx]

## Sheet: Figure 2f
Figure 2f: Distribution of absolute intensity change during transcription for 517 nt RNA; construct labeled with 2xCy3 at 3'-end
(n)=83 molecules
dI(TK) (a.u.)
46.5276
34.6118
29.051
40.828
48.3633
41.9131
62.1923
37.227
28.0756
22.3395
32.36
32.54
32.4348
34.6333
16.4304
48.5115
49.3568
28.3702
59.7403
54.0303
39.7045
49.2597
41.2329
31.8105
18.1233
29.8841
33.7041
16.5266
42.0085
33.032
32.9789
30.0169
43.0521
58.7946
46.0768
51.1364
52.3186
55.294
52.7059
42.1052
59.1579
36.1829
49.8393
11.4145
32.0834
55.1904
40.2482
22.0862
43.5344
29.2
39.6143
74.1909
48.0025
39.9506
56.4908
51.9512
20.3471
55.0455
38.9792
48.8816
38.8037
29.7526
59.0172
39.2083
24.103
49.6833
15.1124
51.5414
39.4787
55.1765
29.6627
28.3929
32.6337
53.0846
31.4734
36.9438
26.4607
37.583
42.5732
29.7078
42.5672
38.7779
26.2055

## Sheet: Figure 2g
Figure 2g: Correlation of absolute intensity change during transcription versus intensity change during DNA template dissociation for 517 nt RNA; construct labeled with 2xCy3 at 3'-end
(n)=83 molecules
dI(TK) (a.u.)	dI(diss) (a.u.)
46.5276	-58.8651
34.6118	-47.6089
29.051	-38.9338
40.828	-53.7542
48.3633	-67.3064
41.9131	-57.1747
62.1923	-90.3815
37.227	-55.9042
28.0756	-42.4523
22.3395	-37.2864
32.36	-48.5606
32.54	-44.2851
32.4348	-52.0446
34.6333	-45.9302
16.4304	-27.6909
48.5115	-69.6333
49.3568	-66.508
28.3702	-42.844
59.7403	-76.3966
54.0303	-74.5016
39.7045	-54.1873
49.2597	-71.6274
41.2329	-60.8819
31.8105	-49.9458
18.1233	-31.981
29.8841	-49.3871
33.7041	-53.45
16.5266	-25.037
42.0085	-55.5424
33.032	-53.4638
32.9789	-54.3341
30.0169	-43.0231
43.0521	-59.9114
58.7946	-86.3085
46.0768	-61.9215
51.1364	-65.768
52.3186	-70.3915
55.294	-75.9067
52.7059	-71.2605
42.1052	-57.5685
59.1579	-77.366
36.1829	-52.7016
49.8393	-68.5117
11.4145	-24.2812
32.0834	-42.9555
55.1904	-82.7173
40.2482	-57.8439
22.0862	-35.3291
43.5344	-60.2246
29.2	-46.7462
39.6143	-55.702
74.1909	-104.327
48.0025	-64.2382
39.9506	-55.3998
56.4908	-72.8027
51.9512	-70.5303
20.3471	-33.0168
55.0455	-72.8356
38.9792	-55.1849
48.8816	-65.4578
38.8037	-54.4492
29.7526	-46.07
59.0172	-80.3362
39.2083	-52.9123
24.103	-36.8922
49.6833	-67.0022
15.1124	-34.55
51.5414	-69.3384
39.4787	-54.7622
55.1765	-75.1875
29.6627	-43.1905
28.3929	-38.901
32.6337	-49.0906
53.0846	-68.9162
31.4734	-50.0829
36.9438	-47.5538
26.4607	-34.3708
37.583	-52.0718
42.5732	-59.9476
29.7078	-45.6907
42.5672	-61.2519
38.7779	-58.8076
26.2055	-34.7009

## Sheet: Figure 2h
Figure 2h: Dependence of normalized intensity change during transription on transcribed RNA length
DNA template labeling	2xCy3.5	2xCy3.5	2xCy3.5	2xCy3	2xCy3.5	2xCy3	2xCy3
transcribed RNA length (nt)	171	199	247	388	517	517	517
dI(TK)/dI(diss)	-0.36	-0.44	-0.5	-0.72	-0.78	-0.82	-0.79
Number of molecules	109	65	78	72	53	70	83

## Sheet: Figure 3a
Figure 3a: Distribution of times to transcribe 517 nt RNA (sec); construct labeled with 2xCy3 at 3'-end
(n)=83 molecules
Transcription time (sec)
22.6
18.4
24.2
21.2
20.9
17.6
20.7
17
21.7
22.7
15.1
17.7
14.1
17.6
14.2
27.9
21.6
19.7
15.6
16.2
22.2
22
18.2
14.1
18.7
16.1
14.4
17.1
23.3
16.6
21.6
14.4
19.3
21
23.9
22.2
23.7
20.5
23.1
24.6
21.7
15.3
19.7
12.5
19
20
15.5
31.7
26
16.7
17.1
24.6
22.6
18.8
21.9
26.7
10
20.4
16
27.9
16
20.3
21.5
23
27.2
21.1
13.8
28
19.1
17.5
24.4
22.8
13.5
20.7
19.2
26.6
16.9
21.5
24.1
14
24.9
15.5
27.7

## Sheet: Figure 3b
Figure 3b: Dependence of transcription time on transcribed RNA length
transcribed RNA length (nt)	72	72	172	172	172	172	199	247	247	247	247	370	517	517	517	517	517	517
Transcription time (sec; mean of Gaussian fit)	4.37	5.43	7.18	10.86	10.33	10.5	9.87	13.25	13.55	11	9.46	19.05	22.82	17.48	21.27	19.73	18.42	21.58
mean over all experiments of same RNA length		4.9				9.7175	9.87				11.815	19.05						20.2167
Standard deviation over all experiments of same RNA length		0.749533				1.70604					1.93905							2.03469

## Sheet: Figure 3c
Figure 3c: Dependence of transcription rate on NTP concentration for 172 nt construct
NTP concentration (uM)	25	100	100	250	500	500	1000	1000
Transcription time (sec; mean of Gaussian fit)	407	31.7	38.9	17.4	10.9	11.9	12.1	9.4
Average transcription rate (nt/sec); 172nt/(Transcription time)	0.422604	5.42587	4.42159	9.88506	15.7798	14.4538	14.2149	18.2979
mean TK-rate over all experiments of same NTP concentration (nt/sec)	0.422604		4.92373	9.88506		15.1168		16.2564
Standard deviation over all experiments of same NTP concentration			0.710129			0.937648		2.88711

## Sheet: Figure 3d
Figure 3d: Dependence of transcription rate on temperature for 517 nt construct
Temperature (K)	293	293	293	293	293	293	298	298	303	308	308
Transcription time (sec; mean of Gaussian fit)	22.82	17.48	21.27	19.73	18.42	21.58	12.93	16.17	11.6	9.24	8.39
Average transcription rate (nt/sec); 517nt/(Transcription time)	22.6556	29.5767	24.3065	26.2038	28.0673	23.9574	39.9845	31.9728	44.569	55.9524	61.621
mean TK-rate over all experiments of same temperature (nt/sec)						25.7945		35.9787	44.569		58.7867
Standard deviation over all experiments of same temperature						2.64877		5.66516			4.0083

## Sheet: Figure 4c
Figure 4c: Distribution of stalling times of RNAP at 3'-end of template
3x terminator	1x-blocked terminator
(n)=79 molecules	(n)=71 molecules
Stalling times (sec)	Stalling times (sec)
2.5	1.2
2.3	11.8
2.1	78.7
2.9	10.3
4.2	21.1
0.2	6.5
2.8	5
1.7	52.1
2.8	86.4
6.7	31.6
5.7	48.9
4.5	4.8
4.5	19.3
0.3	46.7
7.6	3.1
4.8	42.5
5.1	22
7	11.9
3	8.4
4.7	22.3
4.8	3.2
4.2	1.8
11.7	70
8.8	15.4
3.5	8.6
2.9	10.3
1.5	17.8
5.7	6.4
3.3	6.1
7.4	9.7
6.4	10.7
13	31.1
0.4	39.6
0.5	12.7
1.3	13.7
1.5	13.7
3.1	29.9
1.9	12.3
4.5	4.2
3.3	12.6
12.5	21.7
1.7	65.4
5.7	7.4
9.6	13.5
6.4	14.2
3.9	9.6
18.9	14.9
4.5	5.9
3.7	82.8
2.6	18
5.4	11.8
3.9	16.8
8.9	3.2
7.8	30.1
2.4	21.1
2.1	13.1
2.2	11.3
4.8	10.3
5.5	19
4.1	22
0.6	9.9
2.6	18.2
2	7.2
7.8	79
3.4	4.6
2.4	4
0.6	14.1
1.9	34.8
3.3	20.4
0.7	13.1
3	34.2
9.8
2.2
2.9
3.7
3.9
0.9
4.6
0.5

## Sheet: Figure 5e
Figure 5e: Time till first stable binding event
For prefolded RNA: time from Cy5-S15 protein delivery to first stable S15 binding event (sec)
For nascent RNA: time from end of transcription to first stable S15 binding event (sec)
prefolded RNA	nascent RNA
1.9	0.4
2	1.1
2.3	1.3
2.4	1.3
2.4	1.5
2.7	2.1
2.9	2.2
3	2.5
3.4	2.6
3.4	3
3.5	3
3.9	3.3
4	3.4
4	4.1
4.3	4.1
4.3	5.1
4.5	5.5
4.6	5.9
4.7	6.3
4.7	7.5
4.9	8
5.3	8.9
5.9	9.3
5.9	10.2
6	11.3
6	14.5
6.6	18
6.8	19.7
7.1	24.8
7.5	26.8
7.6	28.3
8.2	34.8
8.5	49.3
8.6	91.3
8.7	101.9
9.4	148.5
9.9	178.5
10	183.2
10.4	211
10.5	270.1
11	340.9
11.1	479.9
11.5
11.7
11.9
12
12.2
13.6
14.1
15.4
17.4
18.5
19.7
21.2
29.5
30.3
31.7
36.7
49.8
49.8
52.5
132.3
286
342.5
441
469.7
550.6

## Sheet: Suppl. Fig. 1g
Suppl. Fig. 1g: Distribution of time from NTP delivery till start of transcription
(n)=111 molecules
Time (sec)
1.9
1.7
16.7
1.9
2.4
3.4
1
0.8
2.5
4.7
0.3
0.9
0
18.1
0.2
1
4
111.2
1.9
5.7
5
0.4
1
1.1
0.8
1.9
0.6
1
2.6
1.1
65.6
0
2.4
1.2
1.1
2.1
1
1.1
1
1.4
2.1
2.4
0
4.4
0.7
0.6
29.4
27.4
8.9
80
1.5
1.9
0.7
0.8
2.4
0.5
4.3
1.9
1.2
3
0.6
1.7
1
1.3
0.1
1.6
3.6
0.4
0.1
1.3
1.6
0.7
1.3
1.4
11.4
0.7
1.8
13.7
1.5
0.8
1.6
4.1
1.9
1.3
1.4
0.1
1.2
2.8
1.3
1.6
2
1.5
30
1.5
3.9
2.5
1.7
1.8
2.1
1.8
2.1
2.8
2.1
2.2
2.2
1.1
1.6
1.9
1
1
1.8

[truncated: 7 more sheets: Suppl. Fig. 1h, Suppl. Fig. 1i, Suppl. Fig. 2, Suppl. Fig. 3c, Suppl. Fig. 3d, Suppl. Fig. 6b, Suppl. Fig. 6e,f]
